# Supplementary material for: The snakehead retrovirus promoter functions independently of the 3’ORF protein and its products are maternally inherited in transgenic zebrafish
Source: PLoS Pathog. 2025 Jun 12;21(6):e1013243. doi: 10.1371/journal.ppat.1013243 (PMC12193657; doi:10.1371/journal.ppat.1013243)
Supplement: S3 Table — (XLSX) [file ppat.1013243.s005.xlsx]

## Sheet: Fig 2A
				Raw data for figure 2A					Mut		Kinetics of SnRV spread-RT qPCR					WT								E-11
							Date	Days PI	Ct		dCT	RQ	Log2	mean Log2	SD	Ct		dCT	RQ	Log2	mean Log2	SD		Ct		dCT	RQ	Log2	mean Log2	SD
							2025-03-02	3	32.4823		-0.608983	1.52518	0.608983	2.33147e-15	0.613761	32.3313		0.225201	0.855476	-0.225201	0	0.296915		33.9244		0.918467	0.529071	-0.918467	2.40548e-15	0.983121
									33.0818	33.0912	-0.00944646	1.00657	0.00944646			32.2173	32.1061	0.111279	0.925767	-0.111279				31.9689	33.0059	-1.03702	2.05199	1.03702
									33.7097		0.61843	0.651379	-0.61843			31.7696		-0.336479	1.26267	0.336479				33.1244		0.118556	0.921109	-0.118556
							2025-03-06	7	37.2339		4.14268	0.0566145	-4.14268	-3.27943	1.18145	28.3838		-3.72222	13.1978	3.72222	3.65371	0.0879153		30.911		-2.09492	4.27201	2.09492	1.59729	0.455565
									35.0242		1.93297	0.26189	-1.93297			28.5515		-3.55458	11.7499	3.55458				31.5097		-1.49617	2.82093	1.49617
									36.8539		3.76265	0.0736767	-3.76265			28.4217		-3.68432	12.8555	3.68432				31.8051		-1.20078	2.29864	1.20078
							2025-03-13	14	34.1038		1.01258	0.495661	-1.01258	-0.911463	2.38985	25.5886		-6.51741	91.6088	6.51741	6.5933	0.0666481		28.1537		-4.85217	28.8835	4.85217	4.70885	0.12849
									31.5639		-1.52734	2.88254	1.52734			25.4859		-6.62014	98.3693	6.62014				28.3355		-4.67039	25.4641	4.67039
									36.3404		3.24916	0.105174	-3.24916			25.4637		-6.64234	99.8951	6.64234				28.4019		-4.60398	24.3184	4.60398
							2025-03-20	21	36.6159		3.5247	0.0868878	-3.5247	-3.37511	0.211552	24.8002		-7.30586	158.228	7.30586	7.36924	0.0605793		26.2169		-6.78898	110.582	6.78898	6.77224	0.115219
									36.3168		3.22552	0.106911	-3.22552			24.6795		-7.42656	172.036	7.42656				26.1277		-6.87818	117.635	6.87818
																24.7308		-7.37531	166.031	7.37531				26.3563		-6.64957	100.397	6.64957
							2025-03-27	28	39.3741		6.28284	0.0128433	-6.28284	-5.37632	0.79326	24.3218		-7.78428	220.446	7.78428	7.86288	0.0687074		24.7563		-8.24955	304.342	8.24955	8.25417	0.00425138
									38.128		5.0368	0.030463	-5.0368			24.2132		-7.89283	237.673	7.89283				24.748		-8.25791	306.111	8.25791
									37.9006		4.80933	0.0356655	-4.80933			24.1945		-7.91153	240.773	7.91153				24.7508		-8.25506	305.507	8.25506
							2024-04-03	35	34.662		1.57081	0.33662	-1.57081	-2.46673	1.13598	24.2983		-7.80771	224.055	7.80771	7.90975	0.0885128		23.6037		-9.4022	676.62	9.4022	9.305	0.0950689
									35.1762		2.08497	0.235701	-2.08497			24.1503		-7.95573	248.264	7.95573				23.7053		-9.30057	630.597	9.30057
									36.8357		3.74441	0.0746138	-3.74441			24.1402		-7.96581	250.005	7.96581				23.7937		-9.21222	593.136	9.21222
							2025-04-06	38	36.8263		3.73505	0.0750995	-3.73505	-3.36722	0.520191	24.2487		-7.85733	231.895	7.85733	7.88455	0.023705		23.1686		-9.83725	914.763	9.83725	9.78786	0.116536
									36.0906		2.99939	0.125053	-2.99939			24.2104		-7.89561	238.131	7.89561				23.1343		-9.87157	936.78	9.87157
																24.2054		-7.90069	238.971	7.90069				23.3511		-9.65476	806.071	9.65476
					Values in the graph:
									Mut		WT		E-11
							Date	Days PI	mean Log2	SD	mean Log2	SD	mean Log2	SD
							2025-03-02	3	2.33147e-15	0.613761	0	0.296915	2.40548e-15	0.983121
							2025-03-06	7	-3.27943	1.18145	3.65371	0.0879153	1.59729	0.455565
							2025-03-13	14	-0.911463	2.38985	6.5933	0.0666481	4.70885	0.12849
							2025-03-20	21	-3.37511	0.211552	7.36924	0.0605793	6.77224	0.115219
							2025-03-27	28	-5.37632	0.79326	7.86288	0.0687074	8.25417	0.00425138
							2024-04-03	35	-2.46673	1.13598	7.90975	0.0885128	9.305	0.0950689
							2025-04-06	38	-3.36722	0.520191	7.88455	0.023705	9.78786	0.116536
											Graph in prism for the article

## Sheet: Fig 2B
Raw data for figure 2B										RT-activity
					BACKGROUND	SG-PERT	BF-2 Ct	Mean BF-2 Ct	dCT	RQ	Log2	Mean Log2	SD
						2021-04-25	23.9551		0.0308105	0.97887	-0.0308105
							23.9114		-0.0129326	1.009	0.0129326	3.69279e-15	0.0185146
						2021-05-04	23.9084	23.9243	-0.0158947	1.01108	0.0158947
							23.9234		-0.000933456	1.00065	0.000933456
							23.9232		-0.0010498	1.00073	0.0010498
											Mean Log2	SD						Mean Log2	SD						Mean Log2	SD
					0	BF-2					0	0.02	BF-2					0	0.02	BF-2					0	0.02
							Ct	dCt	RQ	Log2	Mean Log2	SD		Ct	dCt	RQ	Log2	Mean Log2	SD		Ct	dCt	RQ	Log2	Mean Log2	SD
					7	WT1	22.5122	-1.41207	2.66118	1.41207	1.5435	0.123311	E-11-1	23.8649	-0.0594109	1.04204	0.0594109	0.167439	0.115899	Mut1	25.2618	1.33748	0.39571	-1.33748	-1.27719	0.057123
							22.3625	-1.56179	2.95219	1.56179				23.6344	-0.289864	1.22253	0.289864				25.1945	1.2702	0.414601	-1.2702
							22.2676	-1.65665	3.15283	1.65665				23.7712	-0.153041	1.11191	0.153041				25.1482	1.22388	0.42813	-1.22388
						WT2	18.3505	-5.57374	47.6282	5.57374	5.57511	0.0777744	E-11-2	21.8246	-2.09971	4.28622	2.09971	2.10093	0.0693059	Mut2	25.091	1.16674	0.445427	-1.16674	-1.07913	0.0844748
					12		18.4263	-5.49802	45.1928	5.49802				21.7534	-2.17084	4.50286	2.17084				24.9968	1.07248	0.475501	-1.07248
							18.2707	-5.65355	50.3372	5.65355				21.892	-2.03225	4.09041	2.03225				24.9225	0.998182	0.500631	-0.998182
						WT3	17.5185	-6.40583	84.7907	6.40583	6.51408	0.10741	E-11-3	19.6107	-4.31363	19.8853	4.31363	4.33093	0.0168159	Mut3	25.1297	1.20544	0.433637	-1.20544	-1.19114	0.0871304
					17		17.3037	-6.62063	98.4033	6.62063				19.5771	-4.34721	20.3536	4.34721				25.022	1.09774	0.467247	-1.09774
							17.4085	-6.51578	91.5051	6.51578				19.5923	-4.33196	20.1396	4.33196				25.1945	1.27023	0.414593	-1.27023
						WT4	17.193	-6.73125	106.245	6.73125	6.71707	0.0458355	E-11-4	17.8406	-6.08371	67.8233	6.08371	6.09693	0.0241811	Mut4	25.0962	1.17187	0.443847	-1.17187	-1.12239	0.0431165
					22		17.1702	-6.75414	107.944	6.75414				17.7995	-6.12483	69.7845	6.12483				25.0171	1.09283	0.46884	-1.09283
							17.2585	-6.66582	101.534	6.66582				17.8421	-6.08223	67.754	6.08223				25.0268	1.10248	0.465716	-1.10248
						WT5	16.0179	-7.90642	239.921	7.90642	7.94873	0.0366737	E-11-5	17.0273	-6.89696	119.177	6.89696	6.88268	0.0142471	Mut5	24.7739	0.84958	0.554946	-0.84958	-0.837833	0.027453
					27		15.9558	-7.96845	250.463	7.96845				17.0417	-6.88261	117.997	6.88261				24.7817	0.857457	0.551924	-0.857457
							15.953	-7.97133	250.963	7.97133				17.0558	-6.86847	116.846	6.86847				24.7307	0.806461	0.571783	-0.806461
						WT6	16.5381	-7.38621	167.29	7.38621	7.52971	0.144294	E-11-6	16.9193	-7.00498	128.443	7.00498	7.01727	0.0371199	Mut6	25.0114	1.08709	0.470708	-1.08709	-1.08659	0.0673384
					32		16.2495	-7.67479	204.334	7.67479				16.8653	-7.05898	133.341	7.05898				24.9433	1.019	0.493458	-1.019
							16.3961	-7.52814	184.585	7.52814				16.9364	-6.98785	126.927	6.98785				25.078	1.15368	0.449478	-1.15368
						WT7	15.7308	-8.1935	292.746	8.1935	8.22741	0.0301407	E-11-7	15.9726	-7.95164	247.562	7.95164	7.95818	0.0331967	Mut7	24.6963	0.77206	0.585581	-0.77206	-0.73267	0.0341127
					38		15.6867	-8.23759	301.83	8.23759				15.9301	-7.99416	254.966	7.99416				24.6372	0.712915	0.610086	-0.712915
							15.6731	-8.25115	304.68	8.25115				15.9956	-7.92874	243.662	7.92874				24.6373	0.713035	0.610036	-0.713035
																			WT		E-11		Env mut
																Values for the graph:			Mean Log2	SD	Mean Log2	SD	Mean Log2	SD
																		0	0	0.0185146	0	0.0185146	0	0.0185146
																		7	1.5435	0.123311	0.167439	0.115899	-1.27719	0.057123
																		12	5.57511	0.0777744	2.10093	0.0693059	-1.07913	0.0844748
																		17	6.51408	0.10741	4.33093	0.0168159	-1.19114	0.0871304
																		22	6.71707	0.0458355	6.09693	0.0241811	-1.12239	0.0431165
																		27	7.94873	0.0366737	6.88268	0.0142471	-0.837833	0.027453
																		32	7.52971	0.144294	7.01727	0.0371199	-1.08659	0.0673384
																		38	8.22741	0.0301407	7.95818	0.0331967	-0.73267	0.0341127

## Sheet: Figs 3A and 3B
												Fold change in the SnRV genomic RNA levels in wt and 3'ORF14GFP-e relative to the 3'ORF14GFP-i (set to 1) cultures
							Raw data for figures 3A and 3B
																		Cells: ORF14-I is the reference
																Ct gag-pol	Ct Actin	Mean Ct Actin	∆CT	Average ∆Ct ORF14-I	∆∆Ct	RQ	Av RQ	STD RQ
																19.3968	13.5988	13.5722	5.82466		-0.157602	1.11543	1.15588	0.0729708
															3'ORF14-E	19.4012	13.6709		5.82898		-0.153285	1.1121
																19.244	13.4469		5.67178		-0.310481	1.24012
																20.6554	14.7422	14.6549	6.00047	5.98227	0.0182088	0.987458	1.00103	0.0560234
															3'ORF-14-I	20.5496	14.6303		5.89467		-0.0875937	1.0626
																20.7066	14.5923		6.05165		0.0693849	0.953044
																18.1138	15.5029	15.4537	2.66009		-3.32217	10.0017	10.09	0.694779
															WT	18.1967	15.3795		2.74293		-3.23934	9.44359
																17.9998	15.4789		2.54601		-3.43626	10.8247
																									Graph in PRISM
																	Sups ORF14-I reference
																Ct gag-pol	Ct	∆CT	RQ	Av RQ	RQ STD
																30.4713		-0.889462	1.85249	1.8079	0.260094
															3'ORF14-E	30.3301		-1.03056	2.04282
																30.7487		-0.612021	1.5284
																31.9245	31.3607	0.56376	0.676537	1.04431	0.363057
															3'ORF-14-I	30.8728		-0.48796	1.40246
																31.2849		-0.0758006	1.05395
																20.6561		-10.7046	1668.81	1475.91	177.567
															WT	20.9952		-10.3655	1319.27
																20.8692		-10.4915	1439.67
																									Graph in PRISM

## Sheet: Fig 3C
			SG-PERT assay
Raw data for figure 3C
						Sample Name	Target Name	Cт	1/CT
						BF-2	MS2	24.6433	0.0405789
						BF-2	MS2	24.705	0.0404776
						BF-2	MS2	24.6985	0.0404882
						E 3'ORF-14	MS2	24.4543	0.0408927
						E 3'ORF-14	MS2	25.0461	0.0399263
						E 3'ORF-14	MS2	24.8558	0.0402321
						I 3'ORF14	MS2	24.1964	0.0413284
						I 3'ORF14	MS2	24.2004	0.0413217
						I 3'ORF14	MS2	24.4543	0.0408927
						WT	MS2	20.089	0.0497785
						WT	MS2	20.2474	0.049389
						WT	MS2	20.1997	0.0495056
	Graph in PRISM

## Sheet: Fig 3D and 3E
									SnRV genomic RNA levels
Raw data for figures 3D and 3E
RT-qPCR 1
				CELLS
			Mean Ct
			gag-pol	lue	dCt	ddCt	RQ
		3'orf14	20.5057	24.8754	-4.36965	0	1
		Tins	18.7681	26.1506	-7.38256	-3.01291	8.07189
		Wt	19.264	26.5878	-7.32383	-2.95418	7.74991
				SUPS
			Mean Ct
			gag-pol	lue	dCt	ddCt	RQ
		3'orf14	26.4172	24.8754	1.54188	0	1
		Tins	21.3361	26.1506	-4.81457	-6.35645	81.9374
		Wt	21.4383	26.5878	-5.14945	-6.69133	103.345
RT-qPCR 2				Cells
			Mean Ct
			gag-pol	leu	∆Ct	∆∆Ct	RQ
		3'orf14	20.8737	22.1946	-1.32081	0	1
		Tins	18.6563	23.9124	-5.25613	-3.93531	15.2984
		Wt	17.2313	22.3647	-5.13338	-3.81256	14.0506
				Sup
			Mean Ct
			gag-pol	leu	∆Ct	∆∆Ct	RQ
		3'orf14	28.4591	22.1946	6.2645	0	1
		Tins	22.7499	23.9124	-1.16254	-7.42705	172.093
		Wt	21.2403	22.3647	-1.12437	-7.38887	167.599
RT-qPCR 3				Cells
			Mean Ct
			gag-pol	leu	∆CT	∆∆CT	RQ
		3'orf14	21.5156	23.1826	-1.66693	0	1
		Tins	18.9003	24.0081	-5.10778	-3.44084	10.8592
		Wt	18.3709	23.6393	-5.26842	-3.60148	12.1382
				Sups
			Mean Ct
			gag-pol	leu	∆CT	∆∆CT	RQ
		3'orf14	26.3953	23.1826	3.2128	0	1
		Tins	21.9148	24.0081	-2.09331	-5.3061	39.5636
		Wt	21.5985	23.6393	-2.04082	-5.25361	38.15
RT-qPCR 4
				Cells
			Mean Ct
			gag-pol	leu	∆Ct	∆∆Ct	RQ
		3'orf14	18.8888	22.5822	-3.6934	0	1
		Tins	17.9199	24.5712	-6.65134	-2.95794	7.77012
		Wt	17.4335	24.0315	-6.59802	-2.90462	7.48818
				Sups
			Mean Ct
			gag-pol	leu	∆Ct	∆∆Ct	RQ
		3'orf14	26.0416	22.5822	3.45931	0	1
		Tins	21.7764	24.5712	-2.79482	-6.25413	76.3275
		Wt	20.8642	24.0315	-3.16731	-6.62662	98.8123

## Sheet: Fig 4A
								Spreading of wt and Tins clones in BF-2 cultures
Raw data for figure 4A
		Tins-1				Tins-2					WT-4			WT-5
		Days PI	Mean Ct	1/Ct		Days PI	Mean Ct	1/Ct			Days PI	Mean Ct	1/Ct	Days PI	Mean Ct	1/Ct
		7	30.7236	0.0325483		7	30.6079	0.0326713			7	28.9468	0.0345461	7	29.0148	0.0344651
		10	28.8066	0.0347143		10	28.0467	0.0356548			10	26.6699	0.0374955	10	26.2868	0.038042
		14	27.9175	0.0358199		14	27.4721	0.0364006			14	25.28	0.039557	14	24.8979	0.040164
		19	26.5956	0.0376002		19	26.1371	0.0382598			19	23.3983	0.0427382	19	23.5133	0.0425291
		24	25.3726	0.0394126		24	25.324	0.0394882			24	23.0764	0.0433343	24	23.4309	0.0426786
		28	24.7503	0.0404035		28	24.249	0.0412388			28	22.9526	0.0435681	28	22.6705	0.0441102
		32	24.9541	0.0400736		32	25.1377	0.0397808			32	22.6455	0.0441589	32	22.8194	0.0438224
		35	24.5922	0.0406633		35	24.7373	0.0404248			35	23.0401	0.0434027	35	22.8784	0.0437093
		39	24.0033	0.0416609		39	24.2202	0.0412878			39	23.1823	0.0431363	39	22.9298	0.0436114
		42	23.7155	0.0421665		42	23.8147	0.0419908			42	22.5943	0.0442589	42	22.4088	0.0446253
		45	24.0159	0.041639		45	24.0445	0.0415895			45	23.0022	0.0434741	45	23.1264	0.0432406
		48	24.6875	0.0405063		48	23.5842	0.0424012			48	22.7399	0.0439756	48	22.7062	0.0440408
			Tins									WT
		1/Ct										1/Ct
	Days PI	Tins-1	Tins-2	Average	STD					Days PI	WT-4	WT-5				Average	STD
	7	0.0325483	0.0326713	0.0326098	8.69769e-05					7	0.0345461	0.0344651				0.0345056	5.72728e-05
	10	0.0347143	0.0356548	0.0351845	0.00066507					10	0.0374955	0.038042				0.0377687	0.000386448
	14	0.0358199	0.0364006	0.0361102	0.000410606					14	0.039557	0.040164				0.0398605	0.00042921
	19	0.0376002	0.0382598	0.03793	0.000466369					19	0.0427382	0.0425291				0.0426336	0.000147862
	24	0.0394126	0.0394882	0.0394504	5.34663e-05					24	0.0433343	0.0426786				0.0430065	0.000463655
	28	0.0404035	0.0412388	0.0408211	0.000590611					28	0.0435681	0.0441102				0.0438391	0.000383348
	32	0.0400736	0.0397808	0.0399272	0.000206998					32	0.0441589	0.0438224				0.0439907	0.000237924
	35	0.0406633	0.0404248	0.040544	0.000168623					35	0.0434027	0.0437093				0.043556	0.00021683
	39	0.0416609	0.0412878	0.0414744	0.000263789					39	0.0431363	0.0436114				0.0433739	0.000335961
	42	0.0421665	0.0419908	0.0420787	0.000124251					42	0.0442589	0.0446253				0.0444421	0.000259017
	45	0.041639	0.0415895	0.0416142	3.50154e-05					45	0.0434741	0.0432406				0.0433574	0.00016511
	48	0.0405063	0.0424012	0.0414537	0.00133995					48	0.0439756	0.0440408				0.0440082	4.61028e-05
Values for the graph:
	Days PI	Average 1/Ct Tins	STD Tins		Average 1/Ct WT	STD WT
	7	0.0326098	8.69769e-05		0.0345056	5.72728e-05
	10	0.0351845	0.00066507		0.0377687	0.000386448
	14	0.0361102	0.000410606		0.0398605	0.00042921
	19	0.03793	0.000466369		0.0426336	0.000147862
	24	0.0394504	5.34663e-05		0.0430065	0.000463655
	28	0.0408211	0.000590611		0.0438391	0.000383348
	32	0.0399272	0.000206998		0.0439907	0.000237924
	35	0.040544	0.000168623		0.043556	0.00021683
	39	0.0414744	0.000263789		0.0433739	0.000335961
	42	0.0420787	0.000124251		0.0444421	0.000259017
	45	0.0416142	3.50154e-05		0.0433574	0.00016511
	48	0.0414537	0.00133995		0.0440082	4.61028e-05

## Sheet: Fig 4C
									3X repeats of MAGFPNC plasmids electroporation
										Flow cytometry analyses
Raw data for figure 4C
									Repeat #1
		GFP				mCherry
	%	mean	total(%*mean)	total minus mock	%	mean	total(%*mean)	total minus mock	GFP/mCh	Ratio
Mock	3.50 %	18.6	0.651		4.52 %	7.87	0.355724
3'ORF14puro	21.4 %	59.6	12.7544	12.1034	16.4 %	32.5	5.33	4.97428	2.4332	1
Tins	82.3 %	153	125.919	125.268	24.9 %	41.1	10.2339	9.87818	12.6813	5.21178
WT	79.8 %	94.6	75.4908	74.8398	19.2 %	32.2	6.1824	5.82668	12.8443	5.27879
									Repeat #2
	GFP				mCherry
	%	mean	total(%*mean)	total minus mock	%	mean	total(%*mean)	total minus mock	GFP/mCh	Ratio			Values for the graph:
Mock	5.00 %	14.6	0.73		0.73 %	11.3	0.08249								3'ORF14	Tins	WT
3'ORF14puro	14.1 %	44.8	6.3168	5.5868	2.50 %	33.2	0.83	0.74751	7.47388	1				Repeat #1	1	5.2	5.3
Tins	27.0 %	131	35.37	34.64	2.12 %	29.9	0.63388	0.55139	62.823	8.40568				Repeat #2	1	8.4	9.9
WT	30.1 %	128	38.528	37.798	2.13 %	27.8	0.59214	0.50965	74.1646	9.92318				Repeat #3	1	7	6.6
									Repeat #3
	GFP				mCherry
	%	mean	total(%*mean)		%	mean	total(%*mean)		GFP/mCh	Ratio
3'ORF14puro	0.1269	59831.3	7592.59		0.3631	25644.8	9311.63		0.815388	1
Tins	0.2948	166555	49100.4		0.3801	22631	8602.04		5.708	7.00034
WT	0.3307	125861	41622.2		0.4143	18666	7733.32		5.38218	6.60076
Mock in this analysis = 0%

## Sheet: Fig 4D
								Morphology of naïve and SnRV-infected BF-2 cells
Raw data for figure 4D
							Values for the graph:
								Area / nuclei number
Clone	# nuclei	cytoskeleton area (pixels)	Area / nuclei number	Average	Number of counted cells		Naïve	Tins	Wt
Naïve 1	55	32223	585.873				585.873	514.827	332.644
Naïve 2	30	21768	725.6				725.6	480.705	353.96
Naïve 3	39	32939	844.59				844.59	409.781	340.116
Naïve 4	33	28446	862				862	409.821	391.941
Naïve 5	30	22956	765.2				765.2	408.265	423.5
Naïve 6	29	20450	705.172				705.172	417.915	397.75
Naïve 7	34	25189	740.853				740.853	425.824	415.667
Naïve 8	49	32259	658.347	735.954	299		658.347	487.6	382.317
Tins 1	52	26771	514.827						457.492
Tins 2	44	21151	480.705			Average	735.954	444.342	388.376
Tins 3	64	26226	409.781			STD	91.1597	42.9128	41.098
Tins 4	56	22950	409.821
Tins 5	49	20005	408.265
Tins 6	47	19642	417.915
Tins 7	34	14478	425.824
Tins 8	35	17066	487.6	444.342	381
WT 1	59	19626	332.644
WT 2	50	17698	353.96
WT 3	69	23468	340.116
WT 4	68	26652	391.941
WT 5	44	18634	423.5
WT 6	36	14319	397.75
WT 7	45	18705	415.667
WT 8	60	22939	382.317
WT 9	63	28822	457.492	388.376	494

## Sheet: Fig 5A and 5B
									OmB and BF-2: flow cytometry
Raw data for figures 5A and 5B
Exp 1
	BF-2				OmB								3 experiments
		meanGFP	Ratio LTR=1			meanGFP	Ratio LTR=1			Values for the graph:			Ratio LTR=1
LTR		612	1			675	1						BF-2			OmB
Act		172	0.281046			162	0.24					LTR	Act	CMV	LTR	Act	CMV
CMV		523	0.854575			578	0.856296				Exp 1	1	0.281046	0.854575	1	0.24	0.856296
											Exp 2	1	0.380895	1.04958	1	0.333333	0.794171
											Exp 3	1	0.123016	1.23644	1	0.411996	0.86932
											Average	1	0.261652	1.04687	1	0.328443	0.839929
											STD	0	0.130029	0.190949	0	0.0861021	0.0401588
Exp 2
	BF-2				OmB
		meanGFP	Ratio LTR=1			meanGFP	Ratio LTR=1
LTR		827	1			1647	1
Act		315	0.380895			549	0.333333
CMV		868	1.04958			1308	0.794171
Exp 3
	BF-2				OmB
		meanGFP	Ratio LTR=1			meanGFP	Ratio LTR=1
LTR		89395	1			112006	1
Act		10997	0.123016			46146	0.411996
CMV		110532	1.23644			97369	0.86932

## Sheet: Fig 5C
									RT-Gill flow cytometry
Raw data for figure 5C
	Exp. 1
								RT- Gill Ratio of 3xexperiments
		meanGFP	Ratio LTR=1					LTR	Act	CMV
LTR		1028	1				Exp. 1	1	0.381323	0.792802
Act		392	0.381323				Exp. 2	1	0.450541	0.977589
CMV		815	0.792802				Exp. 3	1	0.235628	0.758694
							Average	1	0.355831	0.843028
							STD	0	0.109701	0.117774
	Exp. 2
		meanGFP	Ratio LTR=1
LTR		1294	1
Act		583	0.450541
CMV		1265	0.977589
	Exp. 3
		meanGFP	Ratio LTR=1
LTR		1409	1
Act		332	0.235628
CMV		1069	0.758694

[truncated: 4 more sheets: Fig 5D-5F, Table 1 Spread I , Table 1 Spread II , Table 1 Transient]
